# Supplementary material for: Indel PDB: A database of structural insertions and deletions derived from sequence alignments of closely related proteins
Source: BMC Bioinformatics. 2008 Jun 25;9:293. doi: 10.1186/1471-2105-9-293 (PMC2459192; doi:10.1186/1471-2105-9-293)
Supplement: Additional File 1 — Table S1. [file 1471-2105-9-293-S1.xls]

## Sheet: Sheet1
Indel sequence composition (indel vs. protein)
Length >= 1
	# of indels/proteins	total residue	A	C	D	E	F	G	H	I	K	L	M	N	P	Q	R	S	T	V	W	Y
indel site	117266	330684	0.0683	0.0115	0.0728	0.0532	0.0375	0.1047	0.0239	0.0346	0.0569	0.0622	0.0179	0.0518	0.0657	0.029	0.0544	0.0682	0.0573	0.0508	0.0173	0.0616
indel protein	11294	2898086	0.0787	0.0147	0.0575	0.0633	0.0397	0.0778	0.0246	0.0544	0.0613	0.0855	0.022	0.0446	0.0468	0.0373	0.0473	0.0642	0.0583	0.0706	0.015	0.0362
difference			-0.0104	-0.0032	0.0153	-0.0101	-0.0022	0.0269	-0.0007	-0.0198	-0.0044	-0.0233	-0.0041	0.0072	0.0189	-0.0083	0.0071	0.004	-0.001	-0.0198	0.0023	0.0254
ratio (observed / reference)			0.867853	0.782313	1.26609	0.840442	0.944584	1.34576	0.971545	0.636029	0.928222	0.727485	0.813636	1.16143	1.40385	0.77748	1.15011	1.06231	0.982847	0.719547	1.15333	1.70166
natural log (ratio)			-0.141733	-0.2455	0.235931	-0.173827	-0.0570103	0.296958	-0.028868	-0.45251	-0.0744845	-0.318161	-0.206242	0.149656	0.339216	-0.251697	0.139854	0.0604414	-0.0173015	-0.329134	0.142656	0.531603
chi-square value		3228770	446.791	209.645	1248.17	519.572	38.3522	2906.94	6.04747	2339.56	99.4713	2119.24	233.553	357.769	2279.19	574.066	321.895	76.8397	5.07197	1806.1	105.951	5133.46
p value			<0.001	<0.001	<0.001	<0.001	<0.001	<0.001	0.015	<0.001	<0.001	<0.001	<0.001	<0.001	<0.001	<0.001	<0.001	<0.001	0.025	<0.001	<0.001	<0.001
Length >= 5
	# of indels/proteins	total residue	A	C	D	E	F	G	H	I	K	L	M	N	P	Q	R	S	T	V	W	Y
indel site	20607	156294	0.0694	0.0115	0.0755	0.0568	0.0362	0.1005	0.0237	0.0325	0.0554	0.0575	0.0174	0.0531	0.0643	0.0278	0.0509	0.0734	0.0602	0.0502	0.0174	0.0661
indel protein	4865	1379549	0.076	0.015	0.0573	0.0605	0.0405	0.0788	0.0248	0.052	0.0603	0.0845	0.021	0.045	0.0487	0.0369	0.045	0.0695	0.0599	0.0705	0.016	0.0378
difference			-0.0066	-0.0035	0.0182	-0.0037	-0.0043	0.0217	-0.0011	-0.0195	-0.0049	-0.027	-0.0036	0.0081	0.0156	-0.0091	0.0059	0.0039	0.0003	-0.0203	0.0014	0.0283
ratio (observed / reference)			0.913158	0.766667	1.31763	0.938843	0.893827	1.27538	0.955645	0.625	0.91874	0.680473	0.828571	1.18	1.32033	0.753388	1.13111	1.05612	1.00501	0.712057	1.0875	1.74868
natural log (ratio)			-0.0908465	-0.265703	0.275832	-0.063107	-0.112243	0.243245	-0.0453686	-0.470004	-0.0847525	-0.384967	-0.188052	0.165514	0.277881	-0.283176	0.1232	0.0545972	0.00499585	-0.339598	0.0838815	0.55886
chi-square value		1535843	88.4974	116.445	838.114	32.7044	66.0185	892.659	6.67382	1122.94	59.4656	1370.89	87.4745	208.803	714.622	335.392	112.334	32.8335	0.279054	911.552	18.3362	2871.83
p value			<0.001	<0.001	<0.001	<0.001	<0.001	<0.001	0.01	<0.001	<0.001	<0.001	<0.001	<0.001	<0.001	<0.001	<0.001	<0.001	0.9>P>0.1	<0.001	<0.001	<0.001
Length >= 10
	# of indels/proteins	total residue	A	C	D	E	F	G	H	I	K	L	M	N	P	Q	R	S	T	V	W	Y
indel site	3775	51872	0.0788	0.0148	0.0816	0.073	0.0399	0.0982	0.0242	0.0329	0.0577	0.0545	0.0192	0.044	0.0662	0.0232	0.0527	0.0623	0.0533	0.0512	0.0181	0.0539
indel protein	1524	439337	0.0749	0.0153	0.0583	0.0604	0.0404	0.0786	0.0253	0.0492	0.059	0.0851	0.0221	0.0433	0.0502	0.0349	0.0466	0.0673	0.0594	0.0722	0.0183	0.0393
difference			0.0039	-0.0005	0.0233	0.0126	-0.0005	0.0196	-0.0011	-0.0163	-0.0013	-0.0306	-0.0029	0.0007	0.016	-0.0117	0.0061	-0.005	-0.0061	-0.021	-0.0002	0.0146
ratio (observed / reference)			1.05207	0.96732	1.39966	1.20861	0.987624	1.24936	0.956522	0.668699	0.977966	0.640423	0.868778	1.01617	1.31873	0.664756	1.1309	0.925706	0.897306	0.709141	0.989071	1.3715
natural log (ratio)			0.0507591	-0.0332256	0.336227	0.18947	-0.0124535	0.222635	-0.0444518	-0.402421	-0.0222803	-0.445626	-0.140667	0.016037	0.276665	-0.408335	0.123015	-0.0771988	-0.108358	-0.343701	-0.0109891	0.315906
chi-square value		491209	10.3715	0.888912	442.79	128.034	0.279944	242.5	2.12917	270.51	1.27707	575.636	17.7411	0.499503	243.07	197.338	38.8323	18.5785	31.3159	313.685	0.147413	251.06
p value			0.005	0.9>P>0.1	<0.001	<0.001	0.9>P>0.1	<0.001	0.9>P>0.1	<0.001	0.9>P>0.1	<0.001	<0.001	0.9>P>0.1	<0.001	<0.001	<0.001	<0.001	<0.001	<0.001	0.9>P>0.1	<0.001
Length >= 15
	# of indels/proteins	total residue	A	C	D	E	F	G	H	I	K	L	M	N	P	Q	R	S	T	V	W	Y
indel site	959	19954	0.0804	0.012	0.0949	0.0818	0.0549	0.0863	0.0321	0.0314	0.0694	0.0541	0.0194	0.0384	0.0601	0.024	0.0466	0.0507	0.0422	0.0554	0.0168	0.0491
indel protein	424	141097	0.0791	0.0115	0.0611	0.0594	0.0434	0.0787	0.0261	0.0539	0.0604	0.0916	0.0231	0.045	0.0493	0.0333	0.0452	0.0589	0.0555	0.0701	0.0171	0.0375
difference			0.0013	0.0005	0.0338	0.0224	0.0115	0.0076	0.006	-0.0225	0.009	-0.0375	-0.0037	-0.0066	0.0108	-0.0093	0.0014	-0.0082	-0.0133	-0.0147	-0.0003	0.0116
ratio (observed / reference)			1.01643	1.04348	1.55319	1.3771	1.26498	1.09657	1.22989	0.58256	1.14901	0.590611	0.839827	0.853333	1.21907	0.720721	1.03097	0.860781	0.76036	0.7903	0.982456	1.30933
natural log (ratio)			0.0163013	0.0425596	0.440312	0.319983	0.235054	0.0921864	0.206921	-0.540323	0.138898	-0.526597	-0.17456	-0.158605	0.198086	-0.327504	0.0305035	-0.149915	-0.273963	-0.235343	-0.0176996	0.269518
chi-square value		161051	0.403387	0.324263	326.181	150.403	54.1179	14.0681	24.2352	182.835	24.5087	309.741	10.911	17.8079	43.0228	48.713	0.803963	21.5856	60.435	59.4669	0.0507494	63.0979
p value			0.9>P>0.1	0.9>P>0.1	<0.001	<0.001	<0.001	<0.001	<0.001	<0.001	<0.001	<0.001	<0.001	<0.001	<0.001	<0.001	0.9>P>0.1	<0.001	<0.001	<0.001	0.9>P>0.1	<0.001
Length >=20
	# of indels/proteins	total residue	A	C	D	E	F	G	H	I	K	L	M	N	P	Q	R	S	T	V	W	Y
indel site	347	9939	0.0938	0.0096	0.1042	0.0914	0.0649	0.0585	0.047	0.0245	0.0818	0.0479	0.0261	0.0254	0.057	0.0242	0.0488	0.0424	0.0329	0.0605	0.0141	0.0452
indel protein	175	56911	0.079	0.0119	0.0608	0.0591	0.0439	0.0769	0.0284	0.0571	0.0626	0.0962	0.0227	0.0415	0.049	0.0331	0.0433	0.0534	0.0529	0.0729	0.0172	0.038
difference			0.0148	-0.0023	0.0434	0.0323	0.021	-0.0184	0.0186	-0.0326	0.0192	-0.0483	0.0034	-0.0161	0.008	-0.0089	0.0055	-0.011	-0.02	-0.0124	-0.0031	0.0072
ratio (observed / reference)			1.18734	0.806723	1.71382	1.54653	1.47836	0.760728	1.65493	0.429072	1.30671	0.497921	1.14978	0.612048	1.16327	0.731118	1.12702	0.794007	0.621928	0.829904	0.819767	1.18947
natural log (ratio)			0.171717	-0.214775	0.538722	0.436015	0.390933	-0.273479	0.503758	-0.846131	0.267512	-0.697314	0.13957	-0.490944	0.151231	-0.313181	0.119578	-0.230662	-0.474931	-0.186445	-0.198735	0.173511
chi-square value		66850	24.6212	4.05	253.74	147.473	83.6328	42.0318	96.6493	181.204	51.2606	243.235	4.16057	58.7264	11.4223	21.4881	5.9931	21.0157	71.3903	19.8724	4.94094	11.5208
p value			<0.001	0.045	<0.001	<0.001	<0.001	<0.001	<0.001	<0.001	<0.001	<0.001	0.045	<0.001	<0.001	<0.001	0.015	<0.001	<0.001	<0.001	0.03	<0.001
