# Supplementary material for: Indel PDB: A database of structural insertions and deletions derived from sequence alignments of closely related proteins
Source: BMC Bioinformatics. 2008 Jun 25;9:293. doi: 10.1186/1471-2105-9-293 (PMC2459192; doi:10.1186/1471-2105-9-293)
Supplement: Additional File 2 — Table S2. [file 1471-2105-9-293-S2.xls]

## Sheet: Sheet1
Indel sequence composition (indel vs. loop)
Length >= 1
	# of indels/proteins	total residue	A	C	D	E	F	G	H	I	K	L	M	N	P	Q	R	S	T	V	W	Y
indel site	117266	330684	0.0683	0.0115	0.0728	0.0532	0.0375	0.1047	0.0239	0.0346	0.0569	0.0622	0.0179	0.0518	0.0657	0.029	0.0544	0.0682	0.0573	0.0508	0.0173	0.0616
loop	11294	581885	0.0646	0.0148	0.0749	0.0444	0.0346	0.0832	0.0255	0.043	0.0551	0.0658	0.0181	0.0549	0.0945	0.0333	0.0434	0.0791	0.0704	0.0576	0.0118	0.0311
difference			0.0037	-0.0033	-0.0021	0.0088	0.0029	0.0215	-0.0016	-0.0084	0.0018	-0.0036	-0.0002	-0.0031	-0.0288	-0.0043	0.011	-0.0109	-0.0131	-0.0068	0.0055	0.0305
ratio (observed / reference)			1.05728	0.777027	0.971963	1.1982	1.08382	1.25841	0.937255	0.804651	1.03267	0.945289	0.98895	0.943534	0.695238	0.870871	1.25346	0.8622	0.81392	0.881944	1.4661	1.98071
natural log (ratio)			0.0556954	-0.25228	-0.0284379	0.180819	0.0804873	0.229852	-0.0648	-0.217346	0.0321456	-0.0562648	-0.0111112	-0.0581232	-0.363501	-0.138262	0.225905	-0.148268	-0.205893	-0.125626	0.382607	0.683454
chi-square value		912569	48.6072	168.46	13.8332	357.648	52.2255	1185.92	21.6328	387.388	12.768	45.3317	0.461542	39.7192	2265.17	125.253	564.446	359.79	582.006	181.916	476.969	4874.91
p value			<0.001	<0.001	<0.001	<0.001	<0.001	<0.001	0.015	<0.001	<0.001	<0.001	0.9>P>0.1	<0.001	<0.001	<0.001	<0.001	<0.001	0.025	<0.001	<0.001	<0.001
Length >= 5
	# of indels/proteins	total residue	A	C	D	E	F	G	H	I	K	L	M	N	P	Q	R	S	T	V	W	Y
indel site	20607	156294	0.0694	0.0115	0.0755	0.0568	0.0362	0.1005	0.0237	0.0325	0.0554	0.0575	0.0174	0.0531	0.0643	0.0278	0.0509	0.0734	0.0602	0.0502	0.0174	0.0661
loop	4865	286296	0.0664	0.0143	0.074	0.0435	0.0343	0.0862	0.0254	0.0409	0.0532	0.0648	0.0161	0.0539	0.0971	0.034	0.0435	0.082	0.0696	0.0576	0.0112	0.0318
difference			0.003	-0.0028	0.0015	0.0133	0.0019	0.0143	-0.0017	-0.0084	0.0022	-0.0073	0.0013	-0.0008	-0.0328	-0.0062	0.0074	-0.0086	-0.0094	-0.0074	0.0062	0.0343
ratio (observed / reference)			1.04518	0.804196	1.02027	1.30575	1.05539	1.16589	0.933071	0.794621	1.04135	0.887346	1.08075	0.985158	0.662204	0.817647	1.17011	0.895122	0.864943	0.871528	1.55357	2.07862
natural log (ratio)			0.0441898	-0.217913	0.0200676	0.266775	0.0539138	0.153488	-0.0692741	-0.22989	0.0405212	-0.119521	0.0776509	-0.0149535	-0.412182	-0.201325	0.157102	-0.110795	-0.145092	-0.137508	0.440556	0.731702
chi-square value		442590	14.1117	61.1378	3.2058	390.987	10.6945	250.452	11.1624	195.283	10.1358	94.0841	10.8881	1.41382	1383.66	125.642	125.545	102.669	144.516	107.144	289.558	2825.95
p value			<0.001	<0.001	0.075	<0.001	0.005	<0.001	<0.001	<0.001	0.005	<0.001	<0.001	0.9>P>0.1	<0.001	<0.001	<0.001	<0.001	<0.001	<0.001	<0.001	<0.001
Length >= 10
	# of indels/proteins	total residue	A	C	D	E	F	G	H	I	K	L	M	N	P	Q	R	S	T	V	W	Y
indel site	3775	51872	0.0788	0.0148	0.0816	0.073	0.0399	0.0982	0.0242	0.0329	0.0577	0.0545	0.0192	0.044	0.0662	0.0232	0.0527	0.0623	0.0533	0.0512	0.0181	0.0539
loop	1524	88119	0.0637	0.0151	0.0693	0.0427	0.0351	0.0887	0.0269	0.0387	0.0524	0.062	0.0165	0.0525	0.0987	0.0321	0.0439	0.0851	0.0708	0.0601	0.0124	0.0331
difference			0.0151	-0.0003	0.0123	0.0303	0.0048	0.0095	-0.0027	-0.0058	0.0053	-0.0075	0.0027	-0.0085	-0.0325	-0.0089	0.0088	-0.0228	-0.0175	-0.0089	0.0057	0.0208
ratio (observed / reference)			1.23705	0.980132	1.17749	1.7096	1.13675	1.1071	0.899628	0.850129	1.10115	0.879032	1.16364	0.838095	0.670719	0.722741	1.20046	0.73208	0.752825	0.851913	1.45968	1.6284
natural log (ratio)			0.212728	-0.0200676	0.163384	0.536261	0.128175	0.101746	-0.105774	-0.162367	0.0963506	-0.128934	0.15155	-0.176624	-0.399404	-0.324704	0.182701	-0.311866	-0.283923	-0.16027	0.378215	0.487597
chi-square value		139991	115.522	0.193295	72.662	588.306	20.9792	35.2585	9.30871	31.3313	17.8928	32.3023	13.7285	49.8303	434.521	93.7899	56.3482	241.404	166.125	47.9352	73.1349	361.296
p value			<0.001	0.9>P>0.1	<0.001	<0.001	<0.001	<0.001	0.005	<0.001	<0.001	<0.001	<0.001	<0.001	<0.001	<0.001	<0.001	<0.001	<0.001	<0.001	<0.001	<0.001
Length >= 15
	# of indels/proteins	total residue	A	C	D	E	F	G	H	I	K	L	M	N	P	Q	R	S	T	V	W	Y
indel site	959	19954	0.0804	0.012	0.0949	0.0818	0.0549	0.0863	0.0321	0.0314	0.0694	0.0541	0.0194	0.0384	0.0601	0.024	0.0466	0.0507	0.0422	0.0554	0.0168	0.0491
loop	424	28103	0.0628	0.0146	0.0795	0.0388	0.0394	0.0849	0.0264	0.0421	0.0534	0.0644	0.0173	0.0527	0.1018	0.0278	0.0441	0.0766	0.0675	0.0587	0.0141	0.0331
difference			0.0176	-0.0026	0.0154	0.043	0.0155	0.0014	0.0057	-0.0107	0.016	-0.0103	0.0021	-0.0143	-0.0417	-0.0038	0.0025	-0.0259	-0.0253	-0.0033	0.0027	0.016
ratio (observed / reference)			1.28025	0.821918	1.19371	2.10825	1.3934	1.01649	1.21591	0.745843	1.29963	0.840062	1.12139	0.728653	0.590373	0.863309	1.05669	0.66188	0.625185	0.943782	1.19149	1.48338
natural log (ratio)			0.247059	-0.196115	0.177067	0.745857	0.331748	0.0163555	0.195492	-0.29324	0.262076	-0.174279	0.114567	-0.316558	-0.527	-0.146982	0.0551408	-0.412671	-0.469707	-0.0578601	0.175204	0.394326
chi-square value		48057	55.6222	5.82123	34.9672	403.023	63.6787	0.312307	13.258	36.8115	53.1665	22.1891	2.88812	53.2191	262.238	6.84893	1.76823	127.489	138.677	2.3517	6.03447	78.4711
p value			<0.001	0.02	<0.001	<0.001	<0.001	0.9>P>0.1	<0.001	<0.001	<0.001	<0.001	0.09	<0.001	<0.001	0.01	0.9>P>0.1	<0.001	<0.001	0.9>P>0.1	0.015	<0.001
Length >=20
	# of indels/proteins	total residue	A	C	D	E	F	G	H	I	K	L	M	N	P	Q	R	S	T	V	W	Y
indel site	347	9939	0.0938	0.0096	0.1042	0.0914	0.0649	0.0585	0.047	0.0245	0.0818	0.0479	0.0261	0.0254	0.057	0.0242	0.0488	0.0424	0.0329	0.0605	0.0141	0.0452
loop	175	11156	0.0657	0.0157	0.0795	0.0386	0.0378	0.074	0.0322	0.0427	0.0567	0.0696	0.0181	0.0575	0.0971	0.0281	0.041	0.0702	0.0654	0.0602	0.0141	0.0359
difference			0.0281	-0.0061	0.0247	0.0528	0.0271	-0.0155	0.0148	-0.0182	0.0251	-0.0217	0.008	-0.0321	-0.0401	-0.0039	0.0078	-0.0278	-0.0325	0.0003	0	0.0093
ratio (observed / reference)			1.4277	0.611465	1.31069	2.36788	1.71693	0.790541	1.45963	0.57377	1.44268	0.688218	1.44199	0.441739	0.587024	0.86121	1.19024	0.603989	0.503058	1.00498	1	1.25905
natural log (ratio)			0.356066	-0.491898	0.270555	0.861993	0.540539	-0.235038	0.378181	-0.555526	0.366503	-0.373649	0.366023	-0.817036	-0.53269	-0.149417	0.174158	-0.5042	-0.68705	0.00497101	0	0.23036
chi-square value		21095	56.9574	15.623	38.7908	245.786	80.1979	20.2855	30.6288	52.3377	51.6918	44.1988	15.5493	133.623	116.817	2.98169	7.55987	75.6334	116.897	0.0049985	6.18429e-05	11.5817
p value			<0.001	<0.001	<0.001	<0.001	<0.001	<0.001	<0.001	<0.001	<0.001	<0.001	<0.001	<0.001	<0.001	0.085	0.01	<0.001	<0.001	0.95	0.995	<0.001
