# Supplementary material for: Indel PDB: A database of structural insertions and deletions derived from sequence alignments of closely related proteins
Source: BMC Bioinformatics. 2008 Jun 25;9:293. doi: 10.1186/1471-2105-9-293 (PMC2459192; doi:10.1186/1471-2105-9-293)
Supplement: Additional File 3 — Table S3. [file 1471-2105-9-293-S3.xls]

## Sheet: Sheet1
Indel secondary structure composition
length >= 1
	# of indels/proteins	total # of residues	H	B	E	G	I	T	S	loop
indel-site	117266	330684	0.156	0.0208	0.1579	0.0496	0.0002	0.1841	0.1616	0.2699
indel-protein	11294	2810716	0.3016	0.0136	0.2242	0.0397	0.0002	0.1197	0.094	0.207
difference			-0.1456	0.0072	-0.0663	0.0099	0	0.0644	0.0676	0.0629
ratio (observed / reference)			0.517241	1.52941	0.704282	1.24937	1	1.53801	1.71915	1.30386
natural log (ratio)			-0.659246	0.424883	-0.350577	0.22264	0	0.43049	0.541829	0.265333
chi or t value		3141400	30714.2	1085.84	7644.74	746.024	0.00286869	11083.7	14871	6956.11
p value			<0.001	<0.001	<0.001	<0.001	0.975	<0.001	<0.001	<0.001
length >= 5
	# of indels/proteins	total # of residues	H	B	E	G	I	T	S	loop
indel-site	20607	156294	0.1714	0.0224	0.1367	0.0511	0.0001	0.1729	0.1682	0.2772
indel-protein	4865	1342826	0.2745	0.0145	0.2394	0.0417	0.0001	0.1214	0.0952	0.2132
difference			-0.1031	0.0079	-0.1027	0.0094	0	0.0515	0.073	0.064
ratio (observed / reference)			0.624408	1.54483	0.571011	1.22542	1	1.42422	1.76681	1.30019
natural log (ratio)			-0.470951	0.434912	-0.560347	0.203283	0	0.353623	0.569174	0.262509
chi or t value		1499120	7656.27	574.357	8366.14	304.976	4.11767	3362.54	8073.75	3339.76
p value			<0.001	<0.001	<0.001	<0.001	0.045	<0.001	<0.001	<0.001
length >= 10
	# of indels/proteins	total # of residues	H	B	E	G	I	T	S	loop
indel-site	3775	51872	0.2658	0.0193	0.1052	0.0566	0.0002	0.152	0.1383	0.2626
indel-protein	1524	428042	0.29	0.0146	0.2301	0.0453	0.0001	0.1224	0.0917	0.2059
difference			-0.0242	0.0047	-0.1249	0.0113	0.0001	0.0296	0.0466	0.0567
ratio (observed / reference)			0.916552	1.32192	0.457193	1.24945	2	1.24183	1.50818	1.27538
natural log (ratio)			-0.0871368	0.279084	-0.782651	0.222702	0.693147	0.216586	0.410903	0.243241
chi or t value		479914	132.443	69.0223	4253.89	134.158	3.50578	368.766	1149.2	892.813
p value			<0.001	<0.001	<0.001	<0.001	0.065	<0.001	<0.001	<0.001
length >= 15
	# of indels/proteins	total # of residues	H	B	E	G	I	T	S	loop
indel-site	959	19954	0.3315	0.0238	0.0909	0.0497	0.0006	0.1412	0.1295	0.2328
indel-protein	424	137615	0.357	0.0142	0.177	0.0426	0.0001	0.1155	0.0894	0.2042
difference			-0.0255	0.0096	-0.0861	0.0071	0.0005	0.0257	0.0401	0.0286
ratio (observed / reference)			0.928571	1.67606	0.513559	1.16667	6	1.22251	1.44855	1.14006
natural log (ratio)			-0.074108	0.516444	-0.66639	0.154151	1.79176	0.200907	0.37056	0.13108
chi or t value		157569	49.7266	106.963	933.06	21.1248	17.8509	110.213	328.705	86.4047
p value			<0.001	<0.001	<0.001	<0.001	<0.001	<0.001	<0.001	<0.001
length >= 20
	# of indels/proteins	total # of residues	H	B	E	G	I	T	S	loop
indel-site	347	9939	0.4649	0.0251	0.0443	0.031	0.0009	0.1483	0.1074	0.1782
indel-protein	175	55824	0.38	0.0144	0.1625	0.0392	0.0004	0.1152	0.0884	0.1998
difference			0.0849	0.0107	-0.1182	-0.0082	0.0005	0.0331	0.019	-0.0216
ratio (observed / reference)			1.22342	1.74306	0.272615	0.790816	2.25	1.28733	1.21493	0.891892
natural log (ratio)			0.201651	0.55564	-1.29969	-0.23469	0.81093	0.252568	0.194688	-0.11441
chi or t value		65763	255.084	60.22	953.199	15.5576	5.7324	87.2142	36.4633	25.0525
p value			<0.001	<0.001	<0.001	<0.001	0.02	<0.001	<0.001	<0.001
